# Supplementary material for: Challenges Facing Undergraduate Medical Education in Ambulatory Care Clinics at Tertiary Care Hospitals
Source: Healthcare (Basel). 2022 Mar 8;10(3):496. doi: 10.3390/healthcare10030496 (PMC8951531; doi:10.3390/healthcare10030496)
Supplement: Supplementary file 1 [file healthcare-10-00496-s001.zip]

Archive with 2 entries (2 files):
- Figure S1. Student Survey.pdf
- Figure S2. Faculty Survey.pdf
